# Supplementary material for: Effect of Familial Longevity on Frailty and Sarcopenia: A Case–Control Study
Source: Int J Environ Res Public Health. 2023 Jan 14;20(2):1534. doi: 10.3390/ijerph20021534 (PMC9865421; doi:10.3390/ijerph20021534)
Supplement: Supplementary file 1 [file ijerph-20-01534-s001.zip]

Archive with 1 entries (1 files):
- ijerph-2095071-supplementary.pdf
